# Supplementary material for: Polyploid Genome Assembly Provides Insights into Morphological Development and Ascorbic Acid Accumulation of Sauropus androgynus
Source: Int J Mol Sci. 2023 Dec 25;25(1):300. doi: 10.3390/ijms25010300 (PMC10778994; doi:10.3390/ijms25010300)
Supplement: Supplementary file 1 [file ijms-25-00300-s001.zip › Supplementary Tables.xlsx]

## Sheet: Table S1
Table S1 Genome assembly statistic information for S. androgynus.
		PacBio	Hi-C corrected
Scaffold stat	TotalNum	1246	1184
	MinLen	1000	1000
	ScfNum	1246	1184
	ScfLen	1683818633	1553463716
	ScfN50	29829595	58095574
	ScfN90	7432801	47866544
	ScfMax	67285697	67285697
	mScfNum	0	0
	mScfLen	0	0
Contigs stat	CtgNum	1246	1258
	CtgLen	1683818633	1553456316
	CtgN50	29829595	25657120
	CtgN90	7432801	6714370
	CtgMax	67285697	67285697
	GC(%)	33.76	33.77
Insert Gap stat	GapNum	0	74
	GapLen	0	7400
	MaxGap	0	100

## Sheet: Table S2
Table S2 The detailed distribution of each chromosome sequence of S. androgynus.
#Group	Cluster Num	Cluster Len	Order Num	Order Len
LG01	12	55783037	3	55295627
LG02	15	54064568	10	53703365
LG03	25	56720279	5	55010098
LG04	13	56726010	8	56533524
LG05	24	65685290	7	64400785
LG06	14	68019883	1	67285697
LG07	7	65745063	5	65631110
LG08	4	55517359	3	55486715
LG09	15	66456832	2	65843390
LG10	13	63638668	2	63194645
LG11	35	62165830	7	55604350
LG12	18	67667553	10	67040600
LG13	11	63051658	5	62593567
LG14	9	60639099	4	60417495
LG15	13	48258944	4	47866244
LG16	17	60405323	2	59828480
LG17	18	59923470	4	59131483
LG18	9	59293786	1	58970234
LG19	16	54870632	3	54238595
LG20	2	58095474	2	58095474
LG21	13	51962978	1	51370630
LG22	43	51657635	2	47612385
LG23	18	60368659	2	59634492
LG24	12	57767352	2	57388421
LG25	12	50485946	2	50035917
LG26	17	44139208	3	43497746
Total(Ratio %)	405(32.19)	1519110536(97.79)	100(24.69)	1495711069(98.46)

## Sheet: Table S3
Table S3 Evaluation of the genome assembly of S. androgynus using Benchmarking Universal Single-Copy Orthologs (BUSCO).
Complete BUSCOs(C)	1563 (96.84%)
Complete and single-copy BUSCOs(S)	1445 (89.53%)
Complete and duplicated BUSCOs(D)	118 (7.31%)
Fragmented BUSCOs(F)	7 (0.43%)
Missing BUSCOs(M)	44 (2.73%)
Total Lineage BUSCOs	1614

## Sheet: Table S4
Table S4 Evaluation of the genome assembly of S. androgynus using Core Eukaryotic Genes Mapping Approach (CEGMA).
Number of 458 CEG* present in assembly	451
%of 458 CEGs present in assemblies	98.47
Number of 248 highly conserved CEGs present	234
% of 248 highly conserved CEGs present	94.35

## Sheet: Table S5
Table S5 Evaluation of the genome assembly of S. androgynus using Burrows-Wheeler Alignment (BWA).
Total_reads	532284838
Mapped_reads	530076776
Mapped(%)	99.59
Properly_mapped_reads	515916324
Properly_mapped(%)	96.92

## Sheet: Table S6
Table S6 Repeat sequence of S. androgynus.
Type	Number	Length	Rate(%)	transposable elements
ClassI:Retroelement	973210	1106785400	71.25
ClassI/LINE	35361	9460861	0.61
ClassI/LTR/Caulimovirus	4533	5131347	0.33
ClassI/LTR/Copia	317464	563374479	36.27
ClassI/LTR/ERV	170	62184	0
ClassI/LTR/Gypsy	275145	315388896	20.3
ClassI/LTR/Unknown	332468	212072067	13.65
ClassI/SINE	8069	1295566	0.08
ClassII:DNA transposon	143850	43131576	2.78
ClassII/CACTA	11941	7479173	0.48
ClassII/Helitron	2029	1224718	0.08
ClassII/IS3EU	45	26754	0
ClassII/PIF-Harbinger	614	288583	0.02
ClassII/Tc1-Mariner	308	52531	0
ClassII/Unknown	125295	32583534	2.1
ClassII/hAT	3618	1476283	0.1
Total	1117060	1149916976	74.02
microsatellite(1-9 bp units)	250980	11401373	0.73	tandem repeats
minisatellite(10-99 bp units)	490306	40931213	2.63
satellite(>=100 bp units)	15266	6565100	0.42
Total	756552	58897686	3.79

## Sheet: Table S7
Table S7 Genome encoding gene prediction of S. androgynus.
Method	Software	Species	Gene number
Ab initio	Augustus	-	43302
	SNAP	-	92599
Homology-based	GeMoMa	A. thaliana	27798
		H. brasiliensis	33336
		J. curcas	38074
		M. esculenta	30636
RNAseq	GeneMarkS-T	-	20832
	PASA	-	24319
Integration	EVM	-	26048

## Sheet: Table S8
Table S8 Statistical information on gene, CDS, exon and intron of S. androgynus.
	Number	Length (bp)	Average Length (bp)
Gene	26048	88718235	3405.95
CDS	147822	35293941	1354.96
Exon	153407	45310085	1739.48
Intron	127359	43408150	1666.47

## Sheet: Table S9
Table S9 Gene annotation of S. androgynus.
Anno_Database	Annotated_Number	Annotated_Ratio
GO_Annotation	22037	84.6
KEGG_Annotation	20196	77.53
KOG_Annotation	15161	58.2
Pfam_Annotation	23071	88.57
Swissprot_Annotation	22187	85.18
TrEMBL_Annotation	25866	99.3
eggNOG_Annotation	22797	87.52
nr_Annotation	25833	99.17
All_Annotated	25880	99.36

## Sheet: Table S10
Table S10 Statistical information on noncoding RNAs and pseudogene of S. androgynus.
noncoding RNAs					pseudogene
rRNA_num	tRNA_num	miRNA_num	snRNA_num	snoRNA_num	pseudogene_num
8705	5422	152	48	72	149

[truncated: 3 more sheets: Table S11, Table S12, Table S13]
